# Supplementary material for: The COVID-19 Pandemic Impact on the Psychophysical Health of Post-Menopausal Women: A Cross-Sectional Study
Source: Medicina (Kaunas). 2023 Jun 15;59(6):1154. doi: 10.3390/medicina59061154 (PMC10304877; doi:10.3390/medicina59061154)
Supplement: Supplementary file 1 [file medicina-59-01154-s001.zip]

Archive with 1 entries (1 files):
- medicina-2370416-supplementary.pdf
